# Supplementary material for: Liquid–liquid phase transition in deeply supercooled Stillinger–Weber silicon
Source: PNAS Nexus. 2022 Sep 23;1(4):pgac204. doi: 10.1093/pnasnexus/pgac204 (PMC9802493; doi:10.1093/pnasnexus/pgac204)
Supplement: pgac204_Supplemental_Files [file pgac204_supplemental_files.zip]

Archive with 3 entries (3 files):
- PNASNEXUS-PNASNEXUS-2022-00884-T-s01.bbl
- PNASNEXUS-PNASNEXUS-2022-00884-T-s02.cls
- PNASNEXUS-PNASNEXUS-2022-00884-T-s03.pdf
