# Supplementary material for: Liquid–liquid phase transition in deeply supercooled Stillinger–Weber silicon
Source: PNAS Nexus. 2022 Sep 23;1(4):pgac204. doi: 10.1093/pnasnexus/pgac204 (PMC9802493; doi:10.1093/pnasnexus/pgac204)
Supplement: pgac204_Supplemental_Files [file pgac204_supplemental_files.zip › PNASNEXUS-PNASNEXUS-2022-00884-T-s01.bbl]

\begin{thebibliography}{10}

\bibitem{StanleyPolymorphism}
H.~E. Stanley.
\newblock {\em Liquid Polymorphism}, volume 152.
\newblock Wiley Online Library, 2013.

\bibitem{vasisht2013liquid}
Vishwas~V Vasisht and Srikanth Sastry.
\newblock Liquid--liquid phase transition in supercooled silicon.
\newblock {\em Liquid Polymorphism}, 152:463--517, 2013.

\bibitem{sastry2003liquid}
Srikanth Sastry and C~Austen Angell.
\newblock Liquid--liquid phase transition in supercooled silicon.
\newblock {\em Nature materials}, 2(11):739, 2003.

\bibitem{vasisht2011liquid}
Vishwas~V Vasisht, Shibu Saw, and Srikanth Sastry.
\newblock Liquid--liquid critical point in supercooled silicon.
\newblock {\em Nature Physics}, 7(7):549, 2011.

\bibitem{beye2010liquid}
Martin Beye, Florian Sorgenfrei, William~F Schlotter, Wilfried Wurth, and
  Alexander F{\"o}hlisch.
\newblock The liquid-liquid phase transition in silicon revealed by snapshots
  of valence electrons.
\newblock {\em Proceedings of the National Academy of Sciences},
  107(39):16772--16776, 2010.

\bibitem{ganesh2009liquid}
P~Ganesh and M~Widom.
\newblock Liquid-liquid transition in supercooled silicon determined by
  first-principles simulation.
\newblock {\em Physical review letters}, 102(7):075701, 2009.

\bibitem{speedyangell}
R.~J. Speedy and C.~A. Angell.
\newblock Isothermal compressibility of supercooled water and evidence for a
  thermodynamic singularity at $-45{}^\circ$c.
\newblock {\em The Journal of Chemical Physics}, 65(3):851--858, 1976.

\bibitem{speedy1982stability}
Robin~J Speedy.
\newblock Stability-limit conjecture. an interpretation of the properties of
  water.
\newblock {\em The Journal of Physical Chemistry}, 86(6):982--991, 1982.

\bibitem{poole1992phase}
Peter~H Poole, Francesco Sciortino, Ulrich Essmann, and H~Eugene Stanley.
\newblock Phase behaviour of metastable water.
\newblock {\em Nature}, 360(6402):324--328, 1992.

\bibitem{sastry1996singularity}
Srikanth Sastry, Pablo~G Debenedetti, Francesco Sciortino, and H~Eugene
  Stanley.
\newblock Singularity-free interpretation of the thermodynamics of supercooled
  water.
\newblock {\em Physical Review E}, 53(6):6144, 1996.

\bibitem{tanaka2020liquid}
Hajime Tanaka.
\newblock Liquid--liquid transition and polyamorphism.
\newblock {\em The Journal of Chemical Physics}, 153(13):130901, 2020.

\bibitem{kim2017maxima}
Kyung~Hwan Kim, Alexander Sp{\"a}h, Harshad Pathak, Fivos Perakis, Daniel
  Mariedahl, Katrin Amann-Winkel, Jonas~A Sellberg, Jae~Hyuk Lee, Sangsoo Kim,
  Jaehyun Park, et~al.
\newblock Maxima in the thermodynamic response and correlation functions of
  deeply supercooled water.
\newblock {\em Science}, 358(6370):1589--1593, 2017.

\bibitem{kim2020experimental}
Kyung~Hwan Kim, Katrin Amann-Winkel, Nicolas Giovambattista, Alexander
  Sp{\"a}h, Fivos Perakis, Harshad Pathak, Marjorie~Ladd Parada, Cheolhee Yang,
  Daniel Mariedahl, Tobias Eklund, et~al.
\newblock Experimental observation of the liquid-liquid transition in bulk
  supercooled water under pressure.
\newblock {\em Science}, 370(6519):978--982, 2020.

\bibitem{nilsson2022origin}
Anders Nilsson.
\newblock Origin of the anomalous properties in supercooled water based on
  experimental probing inside “no-man's land”.
\newblock {\em Journal of Non-Crystalline Solids: X}, page 100095, 2022.

\bibitem{kim2005situ}
TH~Kim, GW~Lee, B~Sieve, AK~Gangopadhyay, RW~Hyers, TJ~Rathz, JR~Rogers,
  DS~Robinson, KF~Kelton, and AI~Goldman.
\newblock In situ high-energy x-ray diffraction study of the local structure of
  supercooled liquid si.
\newblock {\em Physical review letters}, 95(8):085501, 2005.

\bibitem{limmer2011putative}
David~T Limmer and David Chandler.
\newblock The putative liquid-liquid transition is a liquid-solid transition in
  atomistic models of water.
\newblock {\em The Journal of chemical physics}, 135(13):134503, 2011.

\bibitem{limmer2013putative}
David~T Limmer and David Chandler.
\newblock The putative liquid-liquid transition is a liquid-solid transition in
  atomistic models of water. ii.
\newblock {\em The Journal of chemical physics}, 138(21):214504, 2013.

\bibitem{stillinger1985computer}
Frank~H Stillinger and Thomas~A Weber.
\newblock Computer simulation of local order in condensed phases of silicon.
\newblock {\em Physical review B}, 31(8):5262, 1985.

\bibitem{palmer2014metastable}
Jeremy~C Palmer, Fausto Martelli, Yang Liu, Roberto Car, Athanassios~Z
  Panagiotopoulos, and Pablo~G Debenedetti.
\newblock Metastable liquid--liquid transition in a molecular model of water.
\newblock {\em Nature}, 510(7505):385, 2014.

\bibitem{debenedetti2020second}
Pablo~G Debenedetti, Francesco Sciortino, and G{\"u}l~H Zerze.
\newblock Second critical point in two realistic models of water.
\newblock {\em Science}, 369(6501):289--292, 2020.

\bibitem{chen2017liquid}
Renjie Chen, Erik Lascaris, and Jeremy~C Palmer.
\newblock Liquid--liquid phase transition in an ionic model of silica.
\newblock {\em The Journal of chemical physics}, 146(23):234503, 2017.

\bibitem{guo2018fluctuations}
Jingxiang Guo and Jeremy~C Palmer.
\newblock Fluctuations near the liquid--liquid transition in a model of silica.
\newblock {\em Physical Chemistry Chemical Physics}, 20(39):25195--25202, 2018.

\bibitem{ricci2019computational}
Francesco Ricci, Jeremy~C Palmer, Yagyik Goswami, Srikanth Sastry, C~Austen
  Angell, and Pablo~G Debenedetti.
\newblock A computational investigation of the thermodynamics of the
  stillinger-weber family of models at supercooled conditions.
\newblock {\em Molecular Physics}, pages 1--15, 2019.

\bibitem{goswami2021thermodynamics}
Yagyik Goswami, Vishwas~V Vasisht, Daan Frenkel, Pablo~G Debenedetti, and
  Srikanth Sastry.
\newblock Thermodynamics and kinetics of crystallization in deeply supercooled
  stillinger--weber silicon.
\newblock {\em The Journal of Chemical Physics}, 155(19):194502, 2021.

\bibitem{prestipino2018barrier}
Santi Prestipino.
\newblock The barrier to ice nucleation in monatomic water.
\newblock {\em The Journal of chemical physics}, 148(12):124505, 2018.

\bibitem{moore2011structural}
Emily~B Moore and Valeria Molinero.
\newblock Structural transformation in supercooled water controls the
  crystallization rate of ice.
\newblock {\em Nature}, 479(7374):506, 2011.

\bibitem{starr2014crystal}
Francis~W Starr and Francesco Sciortino.
\newblock “crystal-clear” liquid--liquid transition in a tetrahedral fluid.
\newblock {\em Soft Matter}, 10(47):9413--9422, 2014.

\bibitem{smallenburg2014erasing}
Frank Smallenburg, Laura Filion, and Francesco Sciortino.
\newblock Erasing no-man’s land by thermodynamically stabilizing the
  liquid--liquid transition in tetrahedral particles.
\newblock {\em Nature physics}, 10(9):653--657, 2014.

\bibitem{saika2006test}
Ivan Saika-Voivod, Peter~H Poole, and Richard~K Bowles.
\newblock Test of classical nucleation theory on deeply supercooled
  high-pressure simulated silica.
\newblock {\em The Journal of chemical physics}, 124(22):224709, 2006.

\bibitem{wilding1997simulation}
Nigel~B Wilding.
\newblock Simulation studies of fluid critical behaviour.
\newblock {\em Journal of Physics: Condensed Matter}, 9(3):585, 1997.

\bibitem{torrie1977nonphysical}
Glenn~M Torrie and John~P Valleau.
\newblock Nonphysical sampling distributions in monte carlo free-energy
  estimation: Umbrella sampling.
\newblock {\em Journal of Computational Physics}, 23(2):187--199, 1977.

\bibitem{steinhardt1983bond}
Paul~J Steinhardt, David~R Nelson, and Marco Ronchetti.
\newblock Bond-orientational order in liquids and glasses.
\newblock {\em Physical Review B}, 28(2):784, 1983.

\bibitem{van1992computer}
JS~Van~Duijneveldt and D~Frenkel.
\newblock Computer simulation study of free energy barriers in crystal
  nucleation.
\newblock {\em The Journal of chemical physics}, 96(6):4655--4668, 1992.

\bibitem{ten1995numerical}
Pieter~Rein Ten~Wolde, Maria~J Ruiz-Montero, and Daan Frenkel.
\newblock Numerical evidence for bcc ordering at the surface of a critical fcc
  nucleus.
\newblock {\em Physical review letters}, 75(14):2714, 1995.

\bibitem{romano2011crystallization}
Flavio Romano, Eduardo Sanz, and Francesco Sciortino.
\newblock Crystallization of tetrahedral patchy particles in silico.
\newblock {\em The Journal of chemical physics}, 134(17):174502, 2011.

\bibitem{chodera2007use}
John~D Chodera, William~C Swope, Jed~W Pitera, Chaok Seok, and Ken~A Dill.
\newblock Use of the weighted histogram analysis method for the analysis of
  simulated and parallel tempering simulations.
\newblock {\em Journal of Chemical Theory and Computation}, 3(1):26--41, 2007.

\bibitem{kumar1992weighted}
Shankar Kumar, John~M Rosenberg, Djamal Bouzida, Robert~H Swendsen, and Peter~A
  Kollman.
\newblock The weighted histogram analysis method for free-energy calculations
  on biomolecules. i. the method.
\newblock {\em Journal of computational chemistry}, 13(8):1011--1021, 1992.

\bibitem{ricci2017free}
Francesco Ricci and Pablo~G Debenedetti.
\newblock A free energy study of the liquid-liquid phase transition of the
  jagla two-scale potential.
\newblock {\em Journal of Chemical Sciences}, 129(7):801--823, 2017.

\bibitem{mishima1998relationship}
Osamu Mishima and H~Eugene Stanley.
\newblock The relationship between liquid, supercooled and glassy water.
\newblock {\em Nature}, 396(6709):329--335, 1998.

\bibitem{holten2014two}
Vincent Holten, Jeremy~C Palmer, Peter~H Poole, Pablo~G Debenedetti, and
  Mikhail~A Anisimov.
\newblock Two-state thermodynamics of the st2 model for supercooled water.
\newblock {\em The Journal of chemical physics}, 140(10):104502, 2014.

\bibitem{buldyrev2002models}
SV~Buldyrev, G~Franzese, N~Giovambattista, G~Malescio, MR~Sadr-Lahijany,
  A~Scala, A~Skibinsky, and HE~Stanley.
\newblock Models for a liquid--liquid phase transition.
\newblock {\em Physica A: Statistical Mechanics and its Applications},
  304(1-2):23--42, 2002.

\bibitem{holten2012entropy}
V~Holten and MA~Anisimov.
\newblock Entropy-driven liquid--liquid separation in supercooled water.
\newblock {\em Scientific reports}, 2(1):1--7, 2012.

\bibitem{tsypin2000probability}
MM~Tsypin and HWJ Bl{\"o}te.
\newblock Probability distribution of the order parameter for the
  three-dimensional ising-model universality class: A high-precision monte
  carlo study.
\newblock {\em Physical Review E}, 62(1):73, 2000.

\bibitem{poole2013free}
Peter~H Poole, Richard~K Bowles, Ivan Saika-Voivod, and Francesco Sciortino.
\newblock Free energy surface of st2 water near the liquid-liquid phase
  transition.
\newblock {\em The Journal of chemical physics}, 138(3):034505, 2013.

\bibitem{saw2009structural}
Shibu Saw, Niels~L Ellegaard, Walter Kob, and Srikanth Sastry.
\newblock Structural relaxation of a gel modeled by three body interactions.
\newblock {\em Physical review letters}, 103(24):248305, 2009.

\bibitem{vasisht2014nesting}
Vishwas~V Vasisht, John Mathew, Shiladitya Sengupta, and Srikanth Sastry.
\newblock Nesting of thermodynamic, structural, and dynamic anomalies in liquid
  silicon.
\newblock {\em The Journal of chemical physics}, 141(12):124501, 2014.

\end{thebibliography}
